# Supplementary material for: Right Heart Catheterization: An Antecubital Vein Approach to Reduce Fluoroscopy Time, Radiation Dose, and Guidewires Need
Source: J Clin Med. 2023 Aug 18;12(16):5382. doi: 10.3390/jcm12165382 (PMC10456014; doi:10.3390/jcm12165382)
Supplement: Supplementary file 1 [file jcm-12-05382-s001.zip]

Archive with 1 entries (1 files):
- jcm-2526569-supplementary.pdf
